# Supplementary material for: Ribosomal Protein S12 Hastens Nucleation of Co-Transcriptional Ribosome Assembly
Source: Biomolecules. 2023 Jun 6;13(6):951. doi: 10.3390/biom13060951 (PMC10296100; doi:10.3390/biom13060951)
Supplement: Supplementary file 1 [file biomolecules-13-00951-s001.zip]

Archive with 5 entries (5 files):
- FigureS1.pdf
- FigureS2.pdf
- FigureS3.pdf
- FigureS4.pdf
- TableS1 copy.pdf
